# Supplementary material for: Clinically defined aspiration pneumonia is an independent risk factor associated with long-term hospital stay: a prospective cohort study
Source: BMC Pulm Med. 2023 Sep 18;23:351. doi: 10.1186/s12890-023-02641-y (PMC10506309; doi:10.1186/s12890-023-02641-y)
Supplement: Supplementary file 1 — Additional file 1: Supplemental Table 1. Comparison between long-term hospital stay group and the other group among aspiration pneumonia patients. [file 12890_2023_2641_MOESM1_ESM.xlsx]

## Sheet: Supplemenatal table
	Supplemental Table 1. Comparison between long-term hospital stay group and the other group among aspiration pneumonia patients
		Long-term hospital stay group (n=229) (%)	The other group (n=649) (%)	p-value
	Basic information
	Age (75< or =) (%)	180 (78.6)	473 (72.9)	0.09
	Sex (male) (%)	150 (65.5)	368 (56.7)	<0.05
	HCAP (%)	151 (65.9)	388 (59.8)	0.1
	CURB score (2< or =)	90 (46.2) (n=195)	193 (34.7) (n=556)	<0.01
	Long-term bed ridden (%)	65 (28.4)	161 (24.8)	0.29
	BMI (18.5<) (%)	89/194 (45.9)	222/537 (41.3)	0.27
	Vital sign
	Acute consiousness disorder (%)	97/228 (42.5)	203/648 (31.3)	<0.01
	Chest X-ray
	Multilobar chest X-ray involvement (%)	99 (43.2)	199 (30.7)	<0.01
	Laboratory data
	Albumin (g/dL) (IQR) (n=837)	3.2 (2.9-3.6)	3.4 (3.0-3.7)	<0.01
	Comorbidities
	Heart failure (%)	49 (21.4)	116 (17.9)	0.24
	Ischemic heart disease (%)	34 (14.8)	72 (11.1)	0.13
	Liver disease (%)	20 (8.7)	29 (4.5)	<0.05
	Kidney disease (%)	36 (15.7)	62 (9.6)	<0.05
	Dementia (%)	81 (35.4)	196 (30.2)	0.15
	Cerebrovascular disease (%)	104 (45.4)	247 (38.1)	0.51
	Malignancy (%)	47 (20.5)	115 (17.7)	0.35
	Chronic respiratory disease (%)	34 (14.8)	115 (17.7)	0.32
	Drugs
	Use of antipsychotics (%)	48 (21.0)	98 (15.1)	<0.05
	Use of hypnotics (%)	31 (13.5)	112 (17.3)	0.19
	Use of antiacids (%)	77 (33.6)	230 (35.4)	0.62
	Use of ACE inhibitor (%)	10 (4.4)	31 (4.8)	0.8
	HCAP;Health-care associated pneumonia CURB; Confusion, Blood urea nitrogen>20mg/dl,Respiratory rate>30 per minute, Blood pressure<90mmHg in systole or <=60mmHg in diastole, IQR;interquatile range, BMI;Body mass index BUN;Blood urea nitrogen
		≦
